# Supplementary material for: Cognitive tasks as measures of pig welfare: a systematic review
Source: Front Vet Sci. 2023 Nov 13;10:1251070. doi: 10.3389/fvets.2023.1251070 (PMC10683646; doi:10.3389/fvets.2023.1251070)
Supplement: Supplementary file 1 [file Table_1.XLSX]

## Sheet: Sheet1
Cognitive task	Intervention / Exposure	Valence of intervention	Outcome	Age	Sample size	Breed	Sex	Year	Authors	Other measures (e.g. physiological, behavioural, personality tests)
				(weeks)	(# groups)
Judgment bias	Serotonin depletion	Negative	Supported	8	48 (2)	German Landrace	F	2017	Stracke et al.	Open Field/Novel object
Judgment bias	Housing enrichment	Positive	Supported	12	10 (2)	Large White × Landrace	F	2012	Douglas et al.	None
Judgment bias	Handling/Human contact	Positive	Supported	4	54 (3)	(Yorkshire x Landrace) x Duroc	Mx	2015	Brajon et al.*	None
Judgment bias	Gestation	Negative	Supported	34	20 (1)	Large White, Landrace, Duroc	F	2022	Bushby et al.	None
Judgment bias	Hierarchy	Indeterminant	Supported	Mixed parity	24 (1)	PIC 1050 Landrace-Yorkshire	F	2019	Horback and Parsons	None
Judgment bias	Rearing stage - Personality	Indeterminant	Supported	55	25 (1)	PIC 1050, Landrace-Yorkshire	F	2022	Horback and Parsons	Physical measures (lesions, lameness, BCS) (No effect of physical measures on SJT)
Judgment bias	Isolation/Restraint	Negative	Not supported	7	32 (2)	German Landrace	F	2013	Dupjan et al.	None
Judgment bias	Isolation/Restraint	Negative	Not supported	22	15 (2)	Göttingen minipigs	F	2013	Murphy et al.	None
						Duroc x Yorkshire
						Duroc x Danish Landrace
Judgment bias	Stocking density	Negative	Not supported	14	40 (2)	Large White × Landrace	Mx	2014	Scollo et al.	Behaviour (posture, exploration, aggression), Health (growth, skin lesions), Physiology (cortisol, ⍺-amylase)
Judgment bias	Handling/Human contact	Negative	Not supported	23	56 (2)	(Landrace x Large White) x Piétrain	F	2017	Carreras et al.	Behaviour (Novel Object, Defense Cascade tests), Physiological (serum, hair, salival cortisol)
Judgment bias	Handling/Human contact	Negative	Not supported	4	54 (3)	(Yorkshire x Landrace) x Duroc	Mx	2015	Brajon et al.*	None
Judgment bias	Housing enrichment	Positive	Not supported	16	44 (2)	Large White × Landrace	F	2016	Carreras et al.	QBA, serum cortisol, carcass wounds
						with Piétrain heterozygous
Judgment bias	Housing enrichment	Positive	Not supported	5	24 (2)	Large White × Landrace	F	2021	Marsh et al.	microRNA (blood and brain), brain dopamine and serotonin (and metabolites)
Judgment bias	Low birthweight	Negative	Not supported	5	42 (2)	(Yorkshire × Dutch Landrace) × Duroc	Mx	2019	Roelofs et al.	Cortisol (hair, saliva)
Judgment bias	Housing enrichment	Positive	Mixed	7	36 (2)	Large White × Landrace	Mx	2016	Asher et al.	Social Isolation/Novel object (Interaction between PT and treatment on SJT)
Judgment bias	Serotonin supplement	Positive	Refuted	8	32 (2)	German Landrace	F	2017	Stracke et al.	Open Field, Novel object
Learned approach / aversion	Stunning gas	Negative	Supported	22	Exp 1: 12 (1)	Halothane-free	F	2010	Dalmau et al.	Behaviour (gasps, gagging, muscle spams, escape/retreat attempts)
					Exp 2: 12 (1)
Learned approach / aversion	Injection methods	Negative	Supported	4	36 (3)	(Landrace × Large White) × Pietrain	Mx	2021	Dalmau et al.	Vocalizations, salivary cortisol, activity budget, visual signs of inflammation
Learned approach / aversion	Electric prodder	Negative	Supported	17		Large White × Landrace	M	2000	Jongman et al.*	None
					Exp 2: 30 (3)
Learned approach / aversion	Isolation/Restraint	Negative	Supported	35	12 (1)	NS	F	1998	Spinka et al.	Lying and standing proportions
Learned approach / aversion	Stunning gas	Negative	Supported	22	Exp 1: 16 (1)	(Duroc × Landrace × Large White) x	F	2007	Velarde et al.	Behaviours (gasps, loss of posture, escape/retreat attempts)
					Exp 2: 16 (1)	(Pietrain × Large White)
Learned approach / aversion	Handling/Human contact	Positive	Supported	20	24 (3)	Large White x Landrace	F	1996	Hemsworth et al.*	Growth
Learned approach / aversion	Stunning gas	Negative	Not supported	22	60 (3)	NS	F	2012	Llonch et al.	Behaviours (escape/retreat attempts, vocalisations, gasps, posture loss, muscular excitation)
Learned approach / aversion	Handling/Human contact	Negative	Not supported	20	36 (3)	Large White x Landrace	F	1996	Hemsworth et al.*	Growth
Learned approach / aversion	Handling/Human contact	Positive	Not supported	7	54 (3)	(Yorkshire x Landrace) x Duroc	Mx	2016	Brajon et al.*	Open field, Novel object, Reactivity to humans
Learned approach / aversion	Stunning gas	Negative	Mixed	17	Exp 1: 30 (3)	Large White × Landrace	M	2000	Jongman et al.*	None
					Exp 3: 28 (2)
Learned approach / aversion	Handling/Human contact	Negative	Mixed	7	54 (3)	(Yorkshire x Landrace) x Duroc	Mx	2016	Brajon et al.*	Open field, Novel object, Reactivity to humans
Holeboard	Housing enrichment	Positive	Supported	11	20 (2)	Duroc × (Terra × Finnish Landrace)	F	2016	Grimberg-Henrici et al.	Growth, saliva cortisol
Holeboard	Low birthweight	Negative	Supported	8	40 (2)	(Yorkshire × Dutch Landrace) × Duroc	Mx	2018	Roelofs et al.	Growth, cortisol (saliva, hair)
Holeboard	Iron deficiency	Negative	Not supported	10	20 (2)	(Terra × Finnish landrace) × Duroc	Mx	2016	Antonides et al.	Growth
Holeboard	Mixing stress	Negative	Not supported	17	20 (2)	Finish Landrace × York F1	F	2009	Arts et al.	None
Holeboard	Large litter	Negative	Mixed	12	20 (2)	T40 × Pietrain, Large White × 426 PIC	M	2016	Fijn et al.	Growth, Open field/Novel object, saliva cortisol (during OF/NO)
Maze	Housing enrichment	Positive	Mixed	15	48 (2)	Great Yorkshire ×	Mx	2000	de Jong et al.	Saliva cortisol (although in this case, lower levels of cortisol were interpreteted as a blunted circadian rhythm representing poor welfare) , Novel environment
						(Great Yorkshire × Dutch Landrace)
Maze	Early socialisation	Positive	Mixed	8	100 (2)	(Large White × Landrace) × Duroc	Mx	2020	Weller et al.	Novel object
Puzzle box
Operant task	Housing enrichment	Positive	Supported	16	84 (2)	Large White x Landrace	Mx	2000	Sneddon et al.	None
Maze
Pig gambling task	Housing enrichment	Positive	Supported	15	20 (2)	Duroc x Yorkshire and Duroc	M	2017	van der Staay et al.	Growth, Cortisol (hair, saliva)
						x Danish Landrace
Pig gambling task	Low birthweight	Negative	Supported	10	16 (2)	Duroc × Yorkshire and Duroc × Danish Landrace	M	2015	Murphy et al.	Growth, Saliva cortisol (both relative to treatment and in correlation to performances in the JBT)
Judgment bias
T Maze	Housing enrichment	Positive	Mixed	9	96 (4)	Large White x Landrace	Mx	2018	Ralph et al.	Open field/Novel object, plasma cortisol (to the OF/NO), lesion score, growth
Executive function
T Maze	Growth retardation	Negative	Mixed	5	42 (4x4)	Large White × Duroc	Mx	2019	Schmitt et al.	None
Spontaneous Object Recognition					47 (4x3)
Water maze	Cognitive task	Positive	Mixed	2	27 (3)	NS	Mx	2008	Siegford et al.	Saliva cortisol, Growth, Open field, Novel object, Novel human (did not do a pca either)
