# Supplementary material for: Cognitive tasks as measures of pig welfare: a systematic review
Source: Front Vet Sci. 2023 Nov 13;10:1251070. doi: 10.3389/fvets.2023.1251070 (PMC10683646; doi:10.3389/fvets.2023.1251070)
Supplement: Supplementary file 2 [file Table_2.XLSX]

## Sheet: Sheet1
Abstract	DOI Link	Check_S	Why?_S	Check_S_post	Check_T	Why_T	Check_T_post
Cognitive bias (CB) has been recently proposed as a tool to study emotions by assessing the cognitive function through behaviour observation. It is based on the premise that subjects in a negative affective state perform more negative judgements about ambiguous stimuli than subjects in positive affective state. This study aimed at investigating if halothane genotype (homozygous Hal-free, NN vs. h…	http://dx.doi.org/10.1016/j.applanim.2016.01.019	1	Investigated halothene type on outcomes from both CBT and NOT (also looked at brain structure and neurotransmitters)	0	0	Genotype and gender effect on CBT	0
The aim of the study was to ascertain if the cognitive bias (CB) test can be used to assess pigs' emotional state and classify them individually. Moreover, the test was repeated over time to assess its consistency. Thirty-six male pigs were individually trained during 14 training sessions to discriminate between a bucket with (A) or without (NA) access to chopped apples depending on its position …	http://dx.doi.org/10.1016/j.jveb.2015.09.001	1	Studies the impact of time on CBT outcome	0	0	Basic research, No relationship to a welfare factor	0
Cognitive processes, such as stimulus appraisal, are important in generating emotional states and successful coping with cognitive challenges is thought to induce positive emotions. We investigated learning behaviour and autonomic reactions, including heart rate (HR) and its variability (standard deviation (SDNN) and root mean square of successive differences (RMSSD) of a time series of interbeat…	http://dx.doi.org/10.1016/j.anbehav.2010.11.023	2	Cogntive task involved, but study is focusing predominantly on autonomic reactions during these tasks. Does this count?	0	0	Cognitive task as enrichment	0
Contest behaviour, and in particular the propensity to attack an unfamiliar conspecific, is influenced by an individual's aggressiveness, as well as by experience of winning and losing (so called 'winner-loser effects'). Individuals vary in aggressiveness and susceptibility to winner-loser effects but the relationship between these drivers of contest behaviour has been poorly investigated. Here w…	http://dx.doi.org/10.1038/s41598-020-69664-x	2	Are winner/loser effects a cognitive task? They are placed in a scenario and put in a position where they may be recalling information (i.e. from a previous win/loss).	0	0	no cognitive task	0
Studies of the cognitive abilities of pigs are increasing in number, due to their relevance for the fields of animal welfare and biomedical research. While both female and male pigs have been used in cognitive tasks, possible sex differences in performance have not yet received extensive attention. This is of interest, as sexual dimorphism in cognitive abilities has been documented for a variety …	http://dx.doi.org/10.1016/j.applanim.2017.01.016	2	Unsure whether this is a study using CBTs as a welfare measure or simply further investigating cognition based on sex from a fundmental perspective	0	0	Effect of sex on cog. perf. (basic research)	0
Animals in a negative affective state seem to be more sensitive to reward loss, i.e. an unexpected decrease in reward size. The aim of this study was to investigate whether early-life and current enriched vs. barren housing conditions affect the sensitivity to reward loss in pigs using a successive negative contrast test. Pigs (n = 64 from 32 pens) were housed in barren or enriched conditions fro…	http://dx.doi.org/10.1007/s10071-019-01322-w	0	No cognitive task	0	1		0
Low birth weight (LBW) pigs face more welfare challenges than their normal birth weight (NBW) siblings. Understanding the underlying mechanisms of cognitive and learning abilities in these pigs may help to improve their welfare. Early competition in life over resources, combined with the higher need for nutrient intake, make it likely that LBW pigs have a higher motivation for food than NBW pigs.…	http://dx.doi.org/10.1016/j.applanim.2016.05.010	0	Motivation study not used as a welfare measure	0	1		0
Pigs are non-specialist feeders with high capacities to adapt their diets within wide limits to prevailing and unpredictable conditions. Under husbandry conditions however, pigs are usually fed under extremely predictable conditions, i.e. with highly uniform and standardized diets, ad libitum or at standardized times. Although pigs, in this way, obtain their food with the lowest amount of effort …	http://dx.doi.org/10.1016/j.applanim.2008.01.004	0	Cognitive task not used as a welfare measure	0	1		0
Research has shown that the domestic pig is highly playful throughout its development and that play is an important aspect of social and cognitive development. Therefore, the neonatal environment is fundamental to successful stimulation of play in neonatal pigs, which could have indirect and direct socio-cognitive effects on pigs post-weaning and therefore influence social interactions known to c…	http://dx.doi.org/10.1016/j.applanim.2014.11.022	0	No cognitive task	0	1		0
The aim of the study was to test whether adult sows are able to learn an individual acoustic signal for call-feeding in groups supplied with an electronic feeder. Further, we investigated whether and how the social rank of sows affects learning success. Thirty-six sows were examined in 6 successive trials. In each, the animals were kept together for establishing a social hierarchy a week before c…	http://dx.doi.org/10.1016/j.applanim.2010.10.002	0	Measures differences in performance using a CFS based on dominance and whether sows can successfully use the CFS	0	1		0
We studied the social and cognitive performance of piglets raised pre-weaning either in a conventional system with a sow in a farrowing crate (FC) or in a multi-suckling (MS) system in which 5 sows and their piglets could interact in a more physically enriched and spacious environment. After weaning at 4 weeks of age, 8 groups of 4 litter-mates per pre-weaning housing treatment were studied under…	http://dx.doi.org/10.1007/s10071-017-1110-x	0	Social learning study with no direct application to welfare assessment	0	1		0
